# Supplementary material for: Late quaternary biotic homogenization of North American mammalian faunas
Source: Nat Commun. 2022 Jul 8;13:3940. doi: 10.1038/s41467-022-31595-8 (PMC9270452; doi:10.1038/s41467-022-31595-8)
Supplement: Supplementary file 4 — Source Data [file 41467_2022_31595_MOESM4_ESM.xlsx]

## Sheet: Sheet1
	Source data for Figures 1, 2, 3 and Figures S2,6,7,8,10.
	Time bin scheme	Dataset	Age Range	N Sites Similarity	N Species Similarity	Jaccard Dissimilarity	SEJaccard	N Species Range Size	Mean Range Size (km2)	SDRange	Occupancy	SEOccupancy	Sorenson Dissimilarity	SESor	Simpson Dissimilarity	SESim	Nestedness	SENest	Forbes Dissimilarity	SEForbes	Multivariate Dispersion	SEMulti	Distance Decay	SEDist	Climate Turnover (5,000 year bins) - PC1	SEclimPC1	Climate Turnover (5,000 year bins) - PC2	SEclimPC2
	5,000 year bins	All sites and species	Modern	103	217	0.198138	0.0151923	136	2369744	1.90617e+06	0.00137557	0.00161643	0.693405	0.0187437	0.62469	0.0217551	0.0687151	0.00642953	0.226895	0.0344127	0.567136	0.00978819	-0.00030635	2.75007e-05	1.72811	0.0310375	1.31254	0.0223543
			5,000-500	156	297	0.155796	0.00868722	154	1650057	1.13249e+06	0.00116688	0.00151973	0.744179	0.0118415	0.683502	0.0146661	0.0606774	0.00544425	0.188737	0.0252456	0.597506	0.00446268	-8.14697e-05	2.66717e-05	1.38262	0.00797617	1.18589	0.00667376
			10,000-5,000	35	177	0.141971	0.019648	74	1366151	1.14968e+06	0.000461389	0.000409394	0.767338	0.0269015	0.725996	0.0317632	0.0413412	0.00812842	0.245095	0.0614926	0.601698	0.00813351	-0.000392962	0.000131009	1.49646	0.0456197	1.40053	0.0413038
			15,000-10,000	29	196	0.143593	0.0216122	73	865651	688558	0.0003806	0.000296427	0.764265	0.0284886	0.719598	0.0326819	0.0446675	0.0080372	0.250433	0.0683612	0.597818	0.0112122	-0.000461368	0.000173115	1.55743	0.0547351	1.28354	0.0450817
			20,000-15,000	16	160	0.117008	0.0275453	28	1617865	855182	0.000263022	0.000186352	0.805383	0.0384871	0.751448	0.0485146	0.0539354	0.0176035	0.289931	0.102888	0.608094	0.00964579	-0.000600405	0.000315767	2.56701	0.156856	1.48089	0.0986324
			25,000-20,000	18	215	0.121227	0.0217029	38	1538268	1.4629e+06	0.000285261	0.000215762	0.794714	0.0318393	0.740922	0.0390252	0.0537921	0.0130624	0.262986	0.0933934	0.605246	0.0123916	-0.000577313	0.000287562	1.59058	0.0918411	1.11429	0.0756619
			30,000-25,000	9	112	0.119209	0.0380112	2	1728137	333638	0.000196126	0.000111966	0.802909	0.0540028	0.776458	0.0570121	0.0264512	0.00771341	0.303644	0.144611	0.590947	0.0120279	-0.000718253	0.000508947	-	-	-	-
		East of Rocky Mountains	Modern	77	196	0.206466	0.0182154	110	1.78214e+06	1.49952e+06	0.00111018	0.00128167
			5,000-500	116	264	0.155253	0.0100518	127	950484	763266	0.000881477	0.00110842
			10,000-5,000	28	158	0.153793	0.0227119	60	863874	841437	0.000390236	0.000342147
			15,000-10,000	28	196	0.143952	0.0222654	71	832874	661256	0.000368949	0.000283861
			20,000-15,000	12	148	0.12463	0.0247778	16	1456779	670802	0.000248345	0.000174856
			25,000-20,000	11	165	0.127288	0.0312003	10	788233	487704	0.00022869	0.000143414
			30,000-25,000	5	86	0.151929	0.0259089	1	830893	-	0.000166908	9.68292e-05
		Excluding Extinct Species	Modern	103	199	0.199283	0.0151772	135	2.3651e+06	1.91754e+06	0.00148524	0.00164374
			5,000-500	156	243	0.161056	0.00879184	140	1.53105e+06	1.04737e+06	0.00134564	0.00161647
			10,000-5,000	35	164	0.145183	0.020033	74	1.36555e+06	1.15034e+06	0.000485365	0.000415592
			15,000-10,000	29	166	0.150026	0.0223949	71	863718	692990	0.000410079	0.000303266
			20,000-15,000	16	134	0.123509	0.0284474	27	1.60002e+06	863580	0.000280784	0.000191994
			25,000-20,000	18	183	0.126749	0.0232619	35	1.48073e+06	1.47e+06	0.000295329	0.000224718
			30,000-25,000	9	97	0.122742	0.0397402	2	1728137	333638	0.000199549	0.000112835
		South of 49th parallel	Modern	89	209	0.188719	0.0154821	126	2.00759e+06	1.49105e+06	0.00117172	0.00133988
			5,000-500	156	297	0.155796	0.00868722	154	1.66344e+06	1125923	0.00116688	0.00151973
			10,000-5,000	35	177	0.141971	0.019648	74	1.36602e+06	1.14939e+06	0.000461389	0.000409394
			15,000-10,000	29	196	0.143593	0.0216122	73	864949	688436	0.0003806	0.000296427
			20,000-15,000	13	151	0.11742	0.0239606	17	1.4785e+06	664668	0.000256374	0.000178614
			25,000-20,000	17	190	0.129374	0.0227426	35	851504	545848	0.000294178	0.00021568
			30,000-25,000	8	108	0.119374	0.0342045	2	1728137	333638	0.000186273	0.000110308
		Species > 1 kg	Modern	103	83	0.253994	0.0173462	49	3136808	2.09787e+06	0.00171237	0.00197233
			5,000-500	156	123	0.179268	0.0110426	59	2208372	1.20981e+06	0.0012333	0.00167407
			10,000-5,000	35	66	0.17202	0.0232351	28	1.80848e+06	1.44583e+06	0.0005536	0.00050168
			15,000-10,000	29	81	0.118158	0.0195739	29	934321	701084	0.000361134	0.000280331
			20,000-15,000	16	78	0.0928825	0.0294856	9	1.71489e+06	744532	0.00023561	0.000164793
			25,000-20,000	18	95	0.113295	0.0221586	19	1.87671e+06	1.59439e+06	0.000274719	0.000207324
			30,000-25,000	9	48	0.110634	0.036217	-	-	-	0.000192566	0.000105787
		Species > 5 kg	Modern	103	59	0.283392	0.0178879	32	3.4634e+06	2.29747e+06	0.00178412	0.00214523
			5,000-500	156	101	0.197812	0.0121702	44	2.51463e+06	1.14745e+06	0.00118648	0.00174891
			10,000-5,000	35	50	0.183249	0.0252464	19	2.03934e+06	1614187	0.000545889	0.000538358
			15,000-10,000	29	61	0.127226	0.0211579	21	919997	704223	0.000365448	0.000302423
			20,000-15,000	16	63	0.0893365	0.0307244	7	1.83013e+06	814308	0.000233021	0.000171223
			25,000-20,000	18	75	0.0919784	0.022985	14	1.85479e+06	1513393	0.000249384	0.000182114
			30,000-25,000	9	37	0.0967457	0.0295948	-	-	-	0.000179279	0.000109394
	Climate-based time bins	All sites and species	Modern	103	217	0.198138	0.0151923	217	2.37047e+06	1.90607e+06	0.00137557	0.000109731													1.71754	0.020019	1.28953	0.0147445
			4,200-500	146	292	0.158702	0.00906722	292	1.73893e+06	1.13387e+06	0.00111908	8.61619e-05													1.44036	0.0108571	1.19188	0.00857024
			11,700-4,200	54	206	0.136437	0.014666	206	1.6043e+06	1.44789e+06	0.000608644	3.83765e-05													1.5008	0.0291367	1.35165	0.0254924
			17,000-11,700	31	204	0.124847	0.0207163	204	1.05509e+06	834307	0.000393394	2.16808e-05													1.89439	0.0628634	1.48254	0.0511383
			25,000-17,000	23	227	0.114309	0.0182096	227	1.31469e+06	1.35609e+06	0.000324792	1.76464e-05													1.69256	0.0775625	1.11172	0.0572972
			30,000-25,000	10	118	0.112711	0.032557	118	1.17509e+06	736638	0.000202741	1.10992e-05													-	-	-	-
		East of Rocky Mountains	Modern	89	209	0.201166	0.0185986	193	1.61142e+06	1.27659e+06	0.00111018	9.15477e-05
			4,200-500	146	292	0.157838	0.0104539	264	1.01685e+06	799142	0.000847701	6.6933e-05
			11,700-4,200	54	206	0.14029	0.0166648	184	814622	849297	0.000495844	3.12419e-05
			17,000-11,700	28	199	0.135369	0.0223061	199	983547	743054	0.000374863	2.07393e-05
			25,000-17,000	22	202	0.124116	0.0246634	179	667377	455497	0.000269124	1.47805e-05
			30,000-25,000	9	114	0.126994	0.0245774	94	1.40006e+06	-	0.000173526	1.0444e-05
		Excluding Extinct Species	Modern	103	199	0.199283	0.0151772	199	2.3651e+06	1.91748e+06	0.00148524	0.000116522
			4,200-500	146	238	0.164059	0.00916127	238	1.63346e+06	1.11059e+06	0.00129486	0.000101722
			11,700-4,200	54	186	0.140711	0.0151213	186	1.58963e+06	1.44382e+06	0.000650704	4.11813e-05
			17,000-11,700	31	168	0.131866	0.0213954	168	1.07155e+06	837479	0.000429793	2.47692e-05
			25,000-17,000	23	193	0.118889	0.0195849	193	1.30833e+06	1.37319e+06	0.000336934	1.98531e-05
			30,000-25,000	10	101	0.117661	0.0340196	101	1.17506e+06	734864	0.000206719	1.229e-05
		South of 49th parallel	Modern	73	193	0.188719	0.0154821	209	2.00689e+06	1.49059e+06	0.00117172	9.26812e-05
			4,200-500	110	264	0.158702	0.00906722	292	1.7433e+06	1.13699e+06	0.00111908	8.61619e-05
			11,700-4,200	43	184	0.136437	0.014666	206	1.60863e+06	1.44876e+06	0.000608644	3.83765e-05
			17,000-11,700	27	199	0.134639	0.0216318	199	1.04459e+06	790742	0.000386338	2.14786e-05
			25,000-17,000	15	179	0.120041	0.0189176	202	833224	554032	0.000338072	1.87072e-05
			30,000-25,000	6	94	0.111922	0.0289116	114	1.63799e+06	446062	0.000193639	1.09876e-05
		Species > 1 kg	Modern	103	83	0.253994	0.0173462	83	3.13778e+06	2.0973e+06	0.00171237	0.000216492
			4,200-500	146	122	0.183311	0.0115876	122	2.14304e+06	1.22981e+06	0.00118637	0.000147289
			11,700-4,200	54	78	0.154258	0.0169328	78	2.26106e+06	1.64656e+06	0.000676158	7.24132e-05
			17,000-11,700	31	91	0.10977	0.0199755	91	1.25659e+06	900328	0.000370443	3.17448e-05
			25,000-17,000	23	103	0.0995321	0.0190125	103	1.75492e+06	1.47342e+06	0.000303002	2.35156e-05
			30,000-25,000	10	51	0.0972599	0.0327031	51	1.28304e+06	-	0.000196164	1.5233e-05
		Species > 5 kg	Modern	103	59	0.283392	0.0178879	59	3.46335e+06	2.29745e+06	0.00178412	0.000279285
			4,200-500	146	100	0.20333	0.0127561	100	2.36432e+06	1.1985e+06	0.00114833	0.000170433
			11,700-4,200	54	60	0.16268	0.0183405	60	2.4038e+06	1.80881e+06	0.00065427	8.75948e-05
			17,000-11,700	31	72	0.110198	0.0206765	72	1.34369e+06	888931	0.000360966	3.7306e-05
			25,000-17,000	23	83	0.0866489	0.0198542	83	1.74497e+06	1.40164e+06	0.000276443	2.39667e-05
			30,000-25,000	10	39	0.0884344	0.0272703	39	1.28304e+06	-	0.000186815	1.8284e-05

## Sheet: Sheet4
	Source data for Figure 2.
	Age	Climate Turnover (500 year bins) - PC1	SEclim500PC1	Climate Turnover (500 year bins) - PC2	SEclim500PC2
	0	0.657237	0.0570556	1.67727	0.125952
	500	0.668624	0.0589853	1.60222	0.117564
	1000	0.684535	0.0591801	1.66547	0.124666
	1500	0.666216	0.0578437	1.62787	0.122084
	2000	0.672886	0.0589228	1.64398	0.122908
	2500	0.666919	0.0583174	1.6291	0.119737
	3000	0.670788	0.0583484	1.63126	0.120416
	3500	0.67433	0.0587724	1.65018	0.122126
	4000	0.676974	0.0580781	1.67496	0.124703
	4500	0.674461	0.0577988	1.6929	0.124586
	5000	0.674656	0.0569194	1.65753	0.122688
	5500	0.6719	0.0572812	1.66805	0.123301
	6000	0.677116	0.0578694	1.65491	0.123664
	6500	0.681138	0.0579588	1.62999	0.121011
	7000	0.677936	0.0559889	1.66037	0.125699
	7500	0.667169	0.0548231	1.64058	0.122051
	8000	0.672025	0.0535386	1.64509	0.124532
	8500	0.663396	0.0531873	1.62941	0.122558
	9000	0.665997	0.0532503	1.64341	0.124051
	9500	0.669468	0.0507947	1.62824	0.124885
	10000	0.665308	0.0511254	1.6257	0.123706
	10500	0.655588	0.0488867	1.59013	0.119708
	11000	0.653184	0.0476846	1.53981	0.116761
	11500	0.660349	0.0474506	1.46178	0.112719
	12000	0.663507	0.0477843	1.37476	0.105491
	12500	0.675427	0.0483876	1.32083	0.101558
	13000	0.664959	0.0471266	1.33685	0.102064
	13500	0.737352	0.0510106	1.38727	0.102259
	14000	1.11279	0.0767439	1.30691	0.0966761
	14500	1.04781	0.0734443	1.31253	0.0979335
	15000	0.985984	0.0710675	1.27487	0.0959224
	15500	1.03044	0.0750609	1.22977	0.0933709
	16000	1.06807	0.0749698	1.20431	0.093761
	16500	1.21932	0.0826628	1.17048	0.0903433
	17000	1.29378	0.0887958	1.06955	0.0838388
	17500	1.40072	0.0962835	1.01331	0.079273
	18000	1.44564	0.101316	0.929903	0.0735022
	18500	1.47791	0.103882	0.912963	0.0704276
	19000	1.56142	0.108247	0.874421	0.0671737
	19500	1.53756	0.108536	0.872698	0.0662536
	20000	1.50066	0.105982	0.889731	0.0679741
	20500	1.52936	0.108094	0.902625	0.0674838
	21000	1.51106	0.106734	0.915299	0.0668083
	21500	1.52807	0.107858	0.915393	0.0690171
	22000	1.54422	0.107596	0.939077	0.0708996

## Sheet: Sheet2
	Source Data for Figure S9.
		Modern	Holocene	Full_Glacial	Late_Glacial	survivor	survivor.avg	extinct.avg
	Alces_alces	6.83655e+06	2.08403e+06			survivor	2.23015e+06
	Alces_latifrons					extinct
	Alces_sp.					extinct
	Allophaiomys_pliocaenicus					extinct
	Alopex_lagopus	7953.64				survivor	1988.41
	Aluralagus_bensonesis					extinct
	Aluralagus_virginiana					extinct
	Ammospermophilus_hanfordi					extinct
	Ammospermophilus_interpres		111489			survivor	27872.3
	Ammospermophilus_leucurus		1.21069e+06		6486.26	survivor	304295
	Ammospermophilus_nelsoni					extinct
	Ammospermophilus_sp.					extinct
	Antilocapra_americana	4.71986e+06	5.93852e+06	928349	929627	survivor	3.12909e+06
	Aplodontia_rufa					extinct
	Arctocephalus_townsendi					extinct
	Arctodus_pristinus					extinct
	Arctodus_simus			42900.5	4.25054e+06	extinct		2.14672e+06
	Arctodus_sp.					extinct
	Atopomys_texensis					extinct
	Aztlanolagus_agilis					extinct
	Baiomys_brachygnathus					extinct
	Baiomys_kolbi					extinct
	Baiomys_minimus					extinct
	Baiomys_mowi					extinct
	Baiomys_rexroadi					extinct
	Baiomys_sawrockensis					extinct
	Baiomys_sp.					extinct
	Baiomys_taylori		1.02243e+06			survivor	255608
	Bassariscus_astutus	2.02753e+06	1.12084e+06			survivor	787093
	Bassariscus_casei					extinct
	Bassariscus_rexroadensis					extinct
	Bassariscus_sonoitensis					extinct
	Bassariscus_sp.					extinct
	Bensonomys_arizonae					extinct
	Bensonomys_eliasi					extinct
	Bensonomys_meadensis					extinct
	Bensonomys_sp.					extinct
	Bison_alaskensis					extinct
	Bison_antiquus					extinct
	Bison_bison	3.38551e+06	4.94476e+06	1.37575e+06	159964	survivor	2.46649e+06
	Bison_latifrons					extinct
	Bison_priscus					extinct
	Bison_sp.		4.11797e+06	2.22963e+06	5.05672e+06	survivor	2.85108e+06
	Bison_taylori					extinct
	Blancocamelus_meadei					extinct
	Blarina_adamsi					extinct
	Blarina_brevicauda	7.9508e+06	6.438e+06	939772	710448	survivor	4.00975e+06
	Blarina_carolinensis		1.56956e+06			survivor	392390
	Blarina_fossilis					extinct
	Blarina_hylophaga					extinct
	Blarina_kirtlandi					extinct
	Blarina_sp.			154460		extinct		77229.9
	Blastocerus_extraneus					extinct
	Bootherium_bombifrons		2.54127e+06		5.44212e+06	survivor	1.99585e+06
	Borophagus_direptor					extinct
	Borophagus_hilli					extinct
	Borophagus_sp.					extinct
	Bos_sp.					extinct
	Bos_taurus	2.73618e+06	2.56741e+06			survivor	1.3259e+06
	Brachylagus_idahoensis		4.32525e+06		181988	survivor	1.12681e+06
	Brachyopsigale_dubius					extinct
	Brachyprotoma_obtusata					extinct
	Bretzia_pseudalces					extinct
	Buisnictis_breviramus					extinct
	Buisnictis_burrowsi					extinct
	Buisnictis_schoffi					extinct
	Buisnictis_sp.					extinct
	Callorhinus_ursinus					extinct
	Calomys_arizonae					extinct
	Calomys_elachys					extinct
	Calomys_gidleyi					extinct
	Calomys_sp.					extinct
	Camelops_hesternus		2.22715e+06			survivor	556788
	Camelops_huerfanensis					extinct
	Camelops_kansanus					extinct
	Camelops_minidokae					extinct
	Camelops_nitidus					extinct
	Camelops_sp.		1.13751e+06	491978	848039	survivor	619382
	Camelops_sulcatus					extinct
	Camelops_traviswhitei					extinct
	Canimartes_cumminsii					extinct
	Canis_armbrusteri					extinct
	Canis_cedazoensis					extinct
	Canis_davisi					extinct
	Canis_dirus		5.94701e+06	52026.8	2.38612e+06	survivor	2.09629e+06
	Canis_familiaris	3.96939e+06	7.00735e+06		3.13731e+06	survivor	3.52851e+06
	Canis_latrans	1.45329e+07	8.15944e+06	3.20593e+06	5.63741e+06	survivor	7.88391e+06
	Canis_lepophagus					extinct
	Canis_lupus	1.47502e+07	5.97423e+06	1.76734e+06	4.53197e+06	survivor	6.75594e+06
	Canis_priscolatrans					extinct
	Canis_rufus					extinct
	Canis_sp.	2.85223e+06	6.85426e+06	440811	89881	survivor	2.55929e+06
	Capra_hircus		1.02981e+06			survivor	257452
	Capromeryx_furcifer					extinct
	Capromeryx_gidleyi					extinct
	Capromeryx_minor					extinct
	Capromeryx_sp.					extinct
	Capromeryx_tauntonensis					extinct
	Castor_accessor					extinct
	Castor_californicus					extinct
	Castor_canadensis	1.34469e+07	7.95252e+06	2.66118e+06	2.18672e+06	survivor	6.56181e+06
	Castor_sp.					extinct
	Castoroides_leiseyorum					extinct
	Castoroides_ohioensis		2.10267e+06			survivor	525667
	Castoroides_sp.					extinct
	Cervalces_scotti		1.07014e+06			survivor	267534
	Cervus_brevitrabalis					extinct
	Cervus_elaphus	6.59509e+06	7.96444e+06	2.3065e+06	4.99745e+06	survivor	5.46587e+06
	Cervus_nannodes					extinct
	Cervus_sp.					extinct
	Chaetodipus_baileyi					extinct
	Chaetodipus_californicus					extinct
	Chaetodipus_formosus				174899	extinct		87449.6
	Chaetodipus_hispidus	1.58157e+06	2.75609e+06		268231	survivor	1.15147e+06
	Chaetodipus_intermedius	183418				survivor	45854.4
	Chaetodipus_nelsoni					extinct
	Chaetodipus_penicillatus	403511				survivor	100878
	Chasmaporthetes_ossifragus					extinct
	Cimarronomys_stirtoni					extinct
	Clethrionomys_gapperi	5.1426e+06	4.95594e+06	2.28411e+06	481365	survivor	3.216e+06
	Clethrionomys_rutilus	1.24687e+06				survivor	311717
	Clethrionomys_sp.		339583			survivor	84895.8
	Coendou_cascoensis					extinct
	Coendou_sp.					extinct
	Condylura_cristata	1.86854e+06	3.70895e+06	253105		survivor	1.45765e+06
	Conepatus_leuconotus	2.01579e+06	103187			survivor	529745
	Conepatus_sp.					extinct
	Copemys_sp.					extinct
	Copemys_vasquezi					extinct
	Cormohipparion_emsliei					extinct
	Cratogeomys_bensoni					extinct
	Cratogeomys_castanops					extinct
	Cryptopterus_webbi					extinct
	Cryptotis_parva	2.12343e+06	5.19552e+06	1.62124e+06	872899	survivor	2.45327e+06
	Cupidinimus_idahoensis					extinct
	Cuvieronius_bensonensis					extinct
	Cuvieronius_sp.					extinct
	Cuvieronius_tropicalis					extinct
	Cynomys_gunnisoni		822827			survivor	205707
	Cynomys_hibbardi					extinct
	Cynomys_leucurus				78000.5	extinct		39000.3
	Cynomys_ludovicianus	1.67203e+06	1.79313e+06	139850	362308	survivor	991828
	Cynomys_meadensis					extinct
	Cynomys_niobrarensis					extinct
	Cynomys_parvidens					extinct
	Cynomys_sp.		4.10995e+06	6880.66	219758	survivor	1.08415e+06
	Cynomys_vetus					extinct
	Dasypus_bellus		3.16933e+06	442155	576244	survivor	1.04693e+06
	Dasypus_novemcinctus	2.79055e+06				survivor	697639
	Dasypus_sp.					extinct
	Dicrostonyx_hemseli					extinct
	Dicrostonyx_hudsonius					extinct
	Dicrostonyx_sp.					extinct
	Dicrostonyx_torquatus		972997	15451.7	346607	survivor	333764
	Didelphis_virginianus	6.91155e+06	5.33613e+06	683939	1.0449e+06	survivor	3.49413e+06
	Dinofelis_paleoonca					extinct
	Dinohippus_sp.					extinct
	Dipodomys_agilis					extinct
	Dipodomys_compactus					extinct
	Dipodomys_deserti					extinct
	Dipodomys_downsi					extinct
	Dipodomys_elator					extinct
	Dipodomys_gidleyi					extinct
	Dipodomys_heermanni					extinct
	Dipodomys_hibbardi					extinct
	Dipodomys_ingens					extinct
	Dipodomys_merriami	766006				survivor	191501
	Dipodomys_microps					extinct
	Dipodomys_ordii	2.62813e+06	2.4768e+06		359756	survivor	1.36617e+06
	Dipodomys_panamintinus					extinct
	Dipodomys_sp.		2.28061e+06		643213	survivor	730956
	Dipodomys_spectabilis	22531.2	1.18125e+06			survivor	300946
	Dipoides_rexroadensis					extinct
	Dipoides_sp.					extinct
	Dipoides_wilsoni					extinct
	Enhydra_lutris					extinct
	Enhydriodon_sp.					extinct
	Equus_alaskae					extinct
	Equus_caballus	1.80814e+06	2.38645e+06			survivor	1.04865e+06
	Equus_calobatus					extinct
	Equus_complicatus					extinct
	Equus_conversidens			8449.97	642999	extinct		325724
	Equus_cumminsii					extinct
	Equus_enormis					extinct
	Equus_excelsus					extinct
	Equus_francescana					extinct
	Equus_francisci					extinct
	Equus_fraternus					extinct
	Equus_giganteus					extinct
	Equus_hemionus					extinct
	Equus_idahoensis					extinct
	Equus_kiang					extinct
	Equus_lambei					extinct
	Equus_laurentius					extinct
	Equus_leidyi					extinct
	Equus_mexicanus					extinct
	Equus_nevadanus					extinct
	Equus_niobrarensis					extinct
	Equus_occidentalis					extinct
	Equus_scotti				1.92244e+06	extinct		961220
	Equus_simplicidens					extinct
	Equus_sp.		4.6899e+06	2.4791e+06	7.47432e+06	survivor	3.66083e+06
	Equus_tau					extinct
	Equus_verae					extinct
	Eremotherium_laurillardi					extinct
	Erethizon_bathygnathus					extinct
	Erethizon_dorsatum	1.26479e+07	6.61993e+06	2.2005e+06	2.36337e+06	survivor	5.95792e+06
	Erethizon_poyeri					extinct
	Erethizon_sp.					extinct
	Erethizon_stirtoni					extinct
	Erignatus_barbatus					extinct
	Etadonomys_tiheni					extinct
	Euceratherium_collinum					extinct
	Eumetopias_jubatus					extinct
	Eutamias_cinereicollis					extinct
	Eutamias_dorsalis		14998.2			survivor	3749.54
	Eutamias_hudsonicus					extinct
	Eutamias_minimus		3.29768e+06	8318.04	448307	survivor	938577
	Eutamias_quadrivittatus					extinct
	Eutamias_sp.					extinct
	Eutamias_townsendii					extinct
	Eutamias_umbrinus		880.151			survivor	220.038
	Felis_domesticus	2.25576e+06	211815			survivor	616893
	Felis_lacustris					extinct
	Felis_sp.		2.63224e+06	2.35713e+06		survivor	1.24734e+06
	Geomys_adamsi					extinct
	Geomys_anzensis					extinct
	Geomys_buisi					extinct
	Geomys_bursarius	621479	6.02552e+06	1.01678e+06	1.35348e+06	survivor	2.25432e+06
	Geomys_floridanus					extinct
	Geomys_garbanii					extinct
	Geomys_jacobi					extinct
	Geomys_minor					extinct
	Geomys_paenebursarius					extinct
	Geomys_persimilis					extinct
	Geomys_personatus					extinct
	Geomys_pinetis		1996.48			survivor	499.119
	Geomys_pinetus					extinct
	Geomys_propinetis					extinct
	Geomys_quinni					extinct
	Geomys_smithi					extinct
	Geomys_sp.		2.0074e+06	193321		survivor	550181
	Geomys_tobinensis					extinct
	Gigantocamelus_sp.					extinct
	Gigantocamelus_spatula					extinct
	Glaucomys_sabrinus	5.30606e+06	810912	108653	1.59665e+06	survivor	1.95557e+06
	Glaucomys_sp.		1.58931e+06			survivor	397328
	Glaucomys_volans	4.40189e+06	4.81033e+06	727719	46652.6	survivor	2.49665e+06
	Glossotherium_chapadmalensis					extinct
	Glossotherium_harlani		3.60093e+06			survivor	900233
	Glossotherium_sp.					extinct
	Glyptotherium_arizonae					extinct
	Glyptotherium_floridanum					extinct
	Glyptotherium_fredericensis					extinct
	Glyptotherium_sp.					extinct
	Glyptotherium_texanum					extinct
	Guildayomys_hibbardi					extinct
	Gulo_gulo	9.82997e+06	1.67167e+06		2.29943e+06	survivor	3.45027e+06
	Gulo_schlosseri					extinct
	Gulo_sp.					extinct
	Halichoerus_grypus					extinct
	Hayoceros_barbouri					extinct
	Hayoceros_falkenbachi					extinct
	Hemiauchenia_blancoensis					extinct
	Hemiauchenia_macrocephala		3.99341e+06		814475	survivor	1.20197e+06
	Hemiauchenia_sp.					extinct
	Herpailurus_yagouaroundi	345990				survivor	86497.6
	Hesperoscalops_sp.					extinct
	Hibbardomys_marthae					extinct
	Hibbardomys_voorhiesi					extinct
	Hibbardomys_zakrzewskii					extinct
	Histriphoca_fasciata					extinct
	Holmesina_septentrionalis					extinct
	Homotherium_serum					extinct
	Homotherium_sp.					extinct
	Hydrochoerus_holmesi					extinct
	Hypolagus_arizonensis					extinct
	Hypolagus_browni					extinct
	Hypolagus_edensis					extinct
	Hypolagus_furlongi					extinct
	Hypolagus_gidleyi					extinct
	Hypolagus_regalis					extinct
	Hypolagus_ringoldenis					extinct
	Hypolagus_sp.					extinct
	Hypolagus_vetus					extinct
	Hypolagus_virginiae					extinct
	Hypolagus_voorhiesi					extinct
	Ischyrosmilus_gracilis					extinct
	Ischyrosmilus_ischyrus					extinct
	Ischyrosmilus_sp.					extinct
	Jacobsomys_verdensis					extinct
	Javazapus_weeksi					extinct
	Lasiopodomys_deceitensis					extinct
	Lemmiscus_curtatus	1.3627e+06	2.45674e+06	2.3418e+06	355470	survivor	1.62918e+06
	Lemmus_sibiricus	26230.3				survivor	6557.57
	Leopardus_pardalis	1.90038e+06				survivor	475095
	Leopardus_wiedii	345990	1.661e+06			survivor	501748
	Leptotylopus_percelsus					extinct
	Lepus_alleni					extinct
	Lepus_americanus	9.74212e+06	4.85161e+06	1.30632e+06	3.28402e+06	survivor	4.79602e+06
	Lepus_arcticus					extinct
	Lepus_benjamini					extinct
	Lepus_californicus	4.87376e+06	3.0105e+06	365109	1.80564e+06	survivor	2.51375e+06
	Lepus_callotis					extinct
	Lepus_canadensis					extinct
	Lepus_sp.	175252	6.80899e+06	2.48505e+06	1.25019e+06	survivor	2.67987e+06
	Lepus_timidus					extinct
	Lepus_townsendii	2.95471e+06	2.45504e+06		532027	survivor	1.48544e+06
	Liomys_centralis					extinct
	Lontra_canadensis	1.38788e+07	6.97647e+06	1.8092e+06	3.13731e+06	survivor	6.45045e+06
	Loupomys_sp.					extinct
	Lutra_canadensis					extinct
	Lynx_canadensis	9.11611e+06	362194			survivor	2.36958e+06
	Lynx_rufus	1.06751e+07	7.3756e+06	2.90111e+06	1.99895e+06	survivor	5.73768e+06
	Machairodus_sp.					extinct
	Mammut_americanum		6.02468e+06	302493	7.83903e+06	survivor	3.54155e+06
	Mammuthus_columbi		3.19249e+06		922030	survivor	1.02863e+06
	Mammuthus_exilis					extinct
	Mammuthus_haysii					extinct
	Mammuthus_imperator					extinct
	Mammuthus_jeffersonii					extinct
	Mammuthus_primigenius					extinct
	Mammuthus_sp.		3.09487e+06	237926	114063	survivor	861715
	Marmota_caligata	124157				survivor	31039.3
	Marmota_flaviventris	1.50647e+06	3.44477e+06	719289	1.34491e+06	survivor	1.75386e+06
	Marmota_monax	6.68986e+06	7.05922e+06	1.87748e+06	101146	survivor	3.93193e+06
	Marmota_sawrockensis					extinct
	Marmota_sp.		165899		105107	survivor	67751.4
	Marmota_vancouverensis					extinct
	Martes_americana	9.00778e+06	3.873e+06	2.23334e+06	6.14335e+06	survivor	5.31437e+06
	Martes_diluviana					extinct
	Martes_foxi					extinct
	Martes_nobilis		155204		2.29111e+06	survivor	611579
	Martes_pennanti	9.36358e+06	4.12052e+06	73674.8	4.31959e+06	survivor	4.46934e+06
	Martes_sp.					extinct
	Megalonyx_jeffersonii		4.30836e+06		5.51609e+06	survivor	2.45611e+06
	Megalonyx_leptostomus					extinct
	Megalonyx_sp.					extinct
	Megalonyx_wheatleyi					extinct
	Megasorex_sp.					extinct
	Megatylopus_cochrani					extinct
	Megatylopus_sp.					extinct
	Mephitis_elongata					extinct
	Mephitis_macroura	630679				survivor	157670
	Mephitis_mephitis	9.98805e+06	6.74356e+06	2.68421e+06	1.50316e+06	survivor	5.22974e+06
	Mephitis_rexroadensis					extinct
	Mephitis_sp.		1.36011e+06			survivor	340027
	Microdipodops_megacephalus					extinct
	Microdipodops_sp.					extinct
	Microtus_anzaensis					extinct
	Microtus_aratai					extinct
	Microtus_australis					extinct
	Microtus_californicus					extinct
	Microtus_chrotorrhinus	1.56565e+06	1.03434e+06	42413.4		survivor	660602
	Microtus_gregalis					extinct
	Microtus_gregoryi					extinct
	Microtus_hibbardi					extinct
	Microtus_llanensis					extinct
	Microtus_longicaudus	2.28779e+06	1.2995e+06	586683	62442.3	survivor	1.0591e+06
	Microtus_ludovicianus					extinct
	Microtus_meadensis					extinct
	Microtus_meltoni					extinct
	Microtus_mexicanus		1.56423e+06			survivor	391058
	Microtus_miurus	72031.2				survivor	18007.8
	Microtus_montanus		1.45099e+06	250502	852758	survivor	638563
	Microtus_ochrogaster	1.8302e+06	5.04498e+06	738174	730424	survivor	2.08594e+06
	Microtus_oeconomus	26230.3				survivor	6557.57
	Microtus_paroperarius					extinct
	Microtus_pennsylvanicus	1.16313e+07	6.74034e+06	2.24796e+06	2.07626e+06	survivor	5.67397e+06
	Microtus_pinetorum	872582	4.81217e+06	70259.9		survivor	1.43875e+06
	Microtus_richardsoni	487940				survivor	121985
	Microtus_sp.	1.85325e+06	6.42979e+06	2.62537e+06	2.90742e+06	survivor	3.45396e+06
	Microtus_townsendii					extinct
	Microtus_xanthognathus	26230.3	4.68416e+06	1.00398e+06	796275	survivor	1.62766e+06
	Mictomys_anzensis					extinct
	Mictomys_borealis		4.50057e+06	1.40766e+06	1.33093e+06	survivor	1.80979e+06
	Mictomys_kansasensis					extinct
	Mictomys_landesi					extinct
	Mictomys_meltoni					extinct
	Mictomys_sp.					extinct
	Mictomys_vetus					extinct
	Mimomys_dakotaensis					extinct
	Mimomys_monahani					extinct
	Mimomys_panacaensis					extinct
	Mimomys_peimus					extinct
	Mimomys_poaphagus					extinct
	Mimomys_sawrockensis					extinct
	Mimomys_sp.					extinct
	Mimomys_vetus					extinct
	Mimomys_virginanus					extinct
	Miracinonyx_inexpectatus					extinct
	Miracinonyx_sp.					extinct
	Miracinonyx_trumani					extinct
	Mirounga_angustirostris					extinct
	Monachus_tropicalis					extinct
	Mus_musculus	5.85151e+06				survivor	1.46288e+06
	Mustela_erminea	8.08784e+06	4.80669e+06	907253	2.41208e+06	survivor	4.05347e+06
	Mustela_eversmanni					extinct
	Mustela_frenata	1.19502e+07	6.01746e+06	3.14814e+06	2.74898e+06	survivor	5.9662e+06
	Mustela_nigripes	1.12259e+06	210928		369683	survivor	425800
	Mustela_nivalis	8.55556e+06	4.45324e+06	1.34182e+06		survivor	3.58766e+06
	Mustela_rexroadensis					extinct
	Mustela_sp.	1.08043e+06	4.07756e+06	409243	772996	survivor	1.58506e+06
	Mustela_vison	1.40961e+07	6.57553e+06	1.26586e+06	1.70557e+06	survivor	5.91075e+06
	Mylohyus_floridanus					extinct
	Mylohyus_nasutus		2.06388e+06	1.18334e+06		survivor	811803
	Mylohyus_sp.		159373	320788	912.211	survivor	120268
	Myocastor_coypus					extinct
	nannippus_beckensis					extinct
	nannippus_minor					extinct
	nannippus_peninsulatus					extinct
	Nannippus_sp.					extinct
	napaeozapus_insignis	1.82633e+06	1.03434e+06	108653		survivor	742333
	nasua_narica					extinct
	nasua_pronarica					extinct
	navahoceros_fricki					extinct
	navahoceros_sp.					extinct
	Nebraskomys_mcgrewi					extinct
	Nekrolagus_progressus					extinct
	Neochoerus_dichroplax					extinct
	Neochoerus_floridana					extinct
	Neochoerus_lancei					extinct
	Neochoerus_pinckneyi					extinct
	Neochoerus_sp.					extinct
	Neofiber_alleni		1996.48			survivor	499.119
	Neofiber_diluvianus					extinct
	Neofiber_leonardi					extinct
	Neofiber_sp.					extinct
	Neotoma_albigula	750563	1.87261e+06	430508		survivor	763421
	Neotoma_amplidonta					extinct
	Neotoma_cinerea	2.41544e+06	4.02631e+06	1.36977e+06	1.24864e+06	survivor	2.26504e+06
	Neotoma_findleyi					extinct
	Neotoma_floridana	2.3605e+06	5.42367e+06	1.87748e+06	220099	survivor	2.47044e+06
	Neotoma_fossilis					extinct
	Neotoma_fuscipes					extinct
	Neotoma_goldmani					extinct
	Neotoma_lepida	431799	1.40451e+06		181035	survivor	504335
	Neotoma_mexicana	192364	1.82448e+06			survivor	504212
	Neotoma_micropus		1.19909e+06			survivor	299773
	Neotoma_pygmaea					extinct
	Neotoma_quadriplicata					extinct
	Neotoma_quafrimaculatus					extinct
	Neotoma_sawrockensis					extinct
	Neotoma_sp.	1.28397e+06	5.2656e+06	2.67996e+06	1.86563e+06	survivor	2.77379e+06
	Neotoma_spelaea					extinct
	Neotoma_stephensi					extinct
	Neotoma_taylori					extinct
	Neotoma_vaughni					extinct
	Nerterogeomys_minor					extinct
	Nerterogeomys_persimilis					extinct
	Nerterogeomys_sp.					extinct
	Nothrotheriops_shastensis					extinct
	Notiosorex_crawfordi	1.3932e+06	1.7195e+06			survivor	778177
	Notiosorex_jacksoni					extinct
	Notiosorex_sp.					extinct
	Notolagus_lepusculus					extinct
	Ochotona_princeps	931063	2.45636e+06	465417	1.19529e+06	survivor	1.26203e+06
	Ochotona_sp.					extinct
	Ochotona_whartoni					extinct
	Ochotona_wheatleyi					extinct
	Ochrotomys_nuttalli					extinct
	Odobenus_rosmarus					extinct
	Odocoileus_brachycephalus					extinct
	Odocoileus_brachyodontus					extinct
	Odocoileus_cascoensis					extinct
	Odocoileus_columbianus					extinct
	Odocoileus_ensifer					extinct
	Odocoileus_hemionus	7.43598e+06	3.58564e+06	1.63519e+06	394198	survivor	3.26275e+06
	Odocoileus_sheridanus					extinct
	Odocoileus_sp.	2.87689e+06	5.69249e+06	2.3788e+06	684244	survivor	2.90811e+06
	Odocoileus_virginianus	1.5566e+07	7.35412e+06	3.00842e+06	2.14291e+06	survivor	7.01786e+06
	Ogmodontomys_poaphagus					extinct
	Ogmodontomys_sawrockensis					extinct
	Ogmodontomys_sp.					extinct
	Ondatra_annectens					extinct
	Ondatra_hiatidens					extinct
	Ondatra_idahoensis					extinct
	Ondatra_nebrascensis					extinct
	Ondatra_sp.					extinct
	Ondatra_triradicatus					extinct
	Ondatra_zibethicus	1.21896e+07	7.92731e+06	2.90291e+06	7.04677e+06	survivor	7.51664e+06
	Onychomys_bensoni					extinct
	Onychomys_fossilis					extinct
	Onychomys_gidleyi					extinct
	Onychomys_jinglebobensis					extinct
	Onychomys_leucogaster	3.141e+06	3.00003e+06	232932	238709	survivor	1.65317e+06
	Onychomys_pedroensis					extinct
	Onychomys_sp.		1.74668e+06			survivor	436669
	Onychomys_torridus	480347	358261			survivor	209652
	Ophiomys_fricki					extinct
	Ophiomys_magilli					extinct
	Ophiomys_mcknighti					extinct
	Ophiomys_meadensis					extinct
	Ophiomys_parvus					extinct
	Ophiomys_sp.					extinct
	Ophiomys_taylori					extinct
	Oreamnos_americanus	659311				survivor	164828
	Oreamnos_harringtoni					extinct
	Oreamnos_sp.					extinct
	Oryctolagus_cuniculus					extinct
	Oryzomys_fossilis					extinct
	Oryzomys_palustris	35836.7	4.44085e+06			survivor	1.11917e+06
	Oryzomys_sp.					extinct
	Osmotherium_spelaeum					extinct
	Ovibos_moschatus	26230.3				survivor	6557.57
	Ovibovini_sp.					extinct
	Ovis_aries	1.00756e+06	1.22624e+06			survivor	558450
	Ovis_canadensis	4.92497e+06	6.2294e+06	2.94662e+06	732701	survivor	3.70842e+06
	Ovis_dalli					extinct
	Ovis_sp.		561254			survivor	140313
	Pachyarmatherium_leiseyi					extinct
	Paenemarmota_barbouri					extinct
	Paenemarmota_sawrockensis					extinct
	Paenemarmota_sp.					extinct
	Pagophilus_sp.					extinct
	Palaeolama_mirifica					extinct
	Panthera_atrox		1.78205e+06		1.97213e+06	survivor	938544
	Panthera_onca	1.90038e+06	2.13406e+06		1.28364e+06	survivor	1.32952e+06
	Panthera_sp.					extinct
	Pappogeomys_castanops	582209	1.1196e+06			survivor	425453
	Pappogeomys_sp.					extinct
	Paracryptotis_gidleyi					extinct
	Paracryptotis_rex					extinct
	Paracryptotis_rexroadi					extinct
	Paradipoides_stovalli					extinct
	Parailurus_sp.					extinct
	Paramylodon_harlani					extinct
	Parascalops_breweri	1.90004e+06	3.84213e+06	77691.1	394588	survivor	1.55361e+06
	Paronychomys_sp.					extinct
	Perognathus_carpenteri					extinct
	Perognathus_fasciatus					extinct
	Perognathus_flavescens		916929			survivor	229232
	Perognathus_flavus	1.41107e+06				survivor	352768
	Perognathus_gidleyi					extinct
	Perognathus_inornatus					extinct
	Perognathus_longimembris					extinct
	Perognathus_mclaughlini					extinct
	Perognathus_merriami		587803			survivor	146951
	Perognathus_parvus	437291	2.22582e+06		43821.6	survivor	676734
	Perognathus_pearlettensis					extinct
	Perognathus_rexroadensis					extinct
	Perognathus_sp.	77338.1	3.52579e+06	2.00926e+06	1.78403e+06	survivor	1.8491e+06
	Perognathus_strigipredus					extinct
	Peromyscus_antiquus					extinct
	Peromyscus_baumgartneri					extinct
	Peromyscus_beckensis					extinct
	Peromyscus_berendsensis					extinct
	Peromyscus_boylii	1.29423e+06	468574			survivor	440700
	Peromyscus_californicus					extinct
	Peromyscus_cochrani					extinct
	Peromyscus_compactus					extinct
	Peromyscus_complexus					extinct
	Peromyscus_cragini					extinct
	Peromyscus_crinitus	132356	464642			survivor	149249
	Peromyscus_cumberlandensis					extinct
	Peromyscus_eremicus	469765				survivor	117441
	Peromyscus_gossypinus		465576			survivor	116394
	Peromyscus_hagermanesis					extinct
	Peromyscus_imperfectus					extinct
	Peromyscus_kansasensis					extinct
	Peromyscus_leucopus	8.00607e+06	3.29741e+06	776058	314215	survivor	3.09844e+06
	Peromyscus_maniculatus	1.23291e+07	5.18231e+06	3.73566e+06	3.86925e+06	survivor	6.27907e+06
	Peromyscus_maxumi					extinct
	Peromyscus_merriami					extinct
	Peromyscus_nasutus		763875			survivor	190969
	Peromyscus_nesodytes					extinct
	Peromyscus_nosher					extinct
	Peromyscus_oklahomensis					extinct
	Peromyscus_pectoralis					extinct
	Peromyscus_polionotus	1.07413e+06				survivor	268532
	Peromyscus_progressus					extinct
	Peromyscus_sawrockensis					extinct
	Peromyscus_sp.	3.10343e+06	6.92027e+06	2.74997e+06	2.52598e+06	survivor	3.82491e+06
	Peromyscus_truei	502321				survivor	125580
	Peromyscus_valensis					extinct
	Peromyscus_warrensis					extinct
	Pewelagus_dawsonae					extinct
	Phenacomys_brachyodus					extinct
	Phenacomys_gryci					extinct
	Phenacomys_intermedius	2.88925e+06	4.70188e+06	2.60692e+06	5.91972e+06	survivor	4.02944e+06
	Phenacomys_sp.					extinct
	Phoca_groenlandica					extinct
	Phoca_hispida					extinct
	Phoca_sp.					extinct
	Phoca_vitulina					extinct
	Phocoena_phocoena					extinct
	Planisorex_dixonensis					extinct
	Platygonus_bicalcaratus					extinct
	Platygonus_compressus		4.46061e+06	517824	1.09952e+06	survivor	1.51949e+06
	Platygonus_pearcei					extinct
	Platygonus_sp.				3.70881e+06	extinct		1.85441e+06
	Platygonus_vetus					extinct
	Pliauchenia_cochrani					extinct
	Pliauchenia_cochroni					extinct
	Pliolemmus_antiquus					extinct
	Pliomastodon_cosoensis					extinct
	Pliomastodon_sp.					extinct
	Pliomys_deeringensis					extinct
	Pliophenacomys_finneyi					extinct
	Pliophenacomys_idahoensis					extinct
	Pliophenacomys_meadensis					extinct
	Pliophenacomys_osborni					extinct
	Pliophenacomys_primaevus					extinct
	Pliophenacomys_sp.					extinct
	Pliopotamys_meadensis					extinct
	Pliopotamys_minor					extinct
	Pliosaccomys_dubius					extinct
	Pliozapus_solus					extinct
	Podomys_floridanus					extinct
	Praeovibos_priscus					extinct
	Pratilepus_kansasensis					extinct
	Pratilepus_sp.					extinct
	Pratilepus_vagus					extinct
	Pratilepus_wilsoni					extinct
	Predicrostonyx_hopkinsi					extinct
	Procastoroides_idahoensis					extinct
	Procastoroides_sp.					extinct
	Procastoroides_sweeti					extinct
	Procyon_lotor	1.19961e+07	8.48687e+06	2.90312e+06	1.29838e+06	survivor	6.17111e+06
	Procyon_rexroadensis					extinct
	Prodipodomys_centralis					extinct
	Prodipodomys_idahoensis					extinct
	Prodipodomys_minor					extinct
	Prodipodomys_mirifica					extinct
	Prodipodomys_riversidensis					extinct
	Prodipodomys_sp.					extinct
	Prodipodomys_timoteonsis					extinct
	Proneofiber_guildayi					extinct
	Prosigmodon_holocuspi					extinct
	Prosthennops_edensis					extinct
	Prothomomys_warrensis					extinct
	Protocyon_texanus					extinct
	Puma_concolor	1.57921e+07	6.51119e+06	347692	3539.05	survivor	5.66364e+06
	Pusa_sp.					extinct
	Rangifer_tarandus	5.92027e+06	5.57359e+06			survivor	2.87346e+06
	Rattus_norvegicus	2.05239e+06	748584			survivor	700243
	Rattus_rattus					extinct
	Rattus_sp.	721012				survivor	180253
	Reithrodontomys_fulvescens	1.1706e+06				survivor	292649
	Reithrodontomys_galushai					extinct
	Reithrodontomys_humulis					extinct
	Reithrodontomys_megalotis	3.24194e+06	2.39002e+06			survivor	1.40799e+06
	Reithrodontomys_montanus					extinct
	Reithrodontomys_moorei					extinct
	Reithrodontomys_pratincola					extinct
	Reithrodontomys_raviventris					extinct
	Reithrodontomys_rexroadensis					extinct
	Reithrodontomys_sp.		3.01446e+06		124379	survivor	784710
	Reithrodontomys_wetmorei					extinct
	Repocerus_idahoensis					extinct
	Repomys_arizonensis					extinct
	Repomys_maxumi					extinct
	Repomys_panacaensis					extinct
	Repomys_sp.					extinct
	Reynoldsomys_timoteonsis					extinct
	Rhynchotherium_praecursor					extinct
	Saiga_tatarica					extinct
	Sangamona_fugitiva		1.81183e+06		92739.1	survivor	476143
	Satherium_piscinarium					extinct
	Scalopus_aquaticus	3.97323e+06	6.4538e+06	2.36976e+06	1.8832e+06	survivor	3.67e+06
	Scalopus_blancoensis					extinct
	Scalopus_rexroadi					extinct
	Scalopus_sp.					extinct
	Scapanus_latimanus					extinct
	Scapanus_malatinus					extinct
	Scapanus_orarius					extinct
	Scapanus_sp.					extinct
	Scapanus_townsendii					extinct
	Sciurus_aberti					extinct
	Sciurus_arizonensis					extinct
	Sciurus_calycinus					extinct
	Sciurus_carolinensis	6.16553e+06	6.52998e+06	1.29451e+06	10089.8	survivor	3.50003e+06
	Sciurus_griseus					extinct
	Sciurus_niger	4.97118e+06	6.13534e+06		52053.8	survivor	2.78964e+06
	Sciurus_sp.	1.15647e+06	6.5122e+06	1.44921e+06	444641	survivor	2.39063e+06
	Sigmodon_bakeri					extinct
	Sigmodon_curtisi					extinct
	Sigmodon_fulviventer					extinct
	Sigmodon_hispidus	4.44026e+06	3.83395e+06	227114	164396	survivor	2.16643e+06
	Sigmodon_hispodus					extinct
	Sigmodon_hudspethensis					extinct
	Sigmodon_libitiuns					extinct
	Sigmodon_lindsayi					extinct
	Sigmodon_medius					extinct
	Sigmodon_minor					extinct
	Sigmodon_ochrognathus					extinct
	Sigmodon_sp.		853093			survivor	213273
	Smilodon_fatalis		3.31026e+06			survivor	827566
	Sminthosinus_bowleri					extinct
	Soergelia_mayfieldi					extinct
	Sorex_arcticus	4.06487e+06	3.95274e+06	2.37684e+06		survivor	2.59861e+06
	Sorex_arizonensis					extinct
	Sorex_bendirii					extinct
	Sorex_cinereus	8.99668e+06	5.14549e+06	3.28566e+06	1.79029e+06	survivor	4.80453e+06
	Sorex_cudahyensis					extinct
	Sorex_dispar		487114			survivor	121778
	Sorex_dixonensis					extinct
	Sorex_fumeus	1.48803e+06	1.58243e+06	66629.8	27814.7	survivor	791227
	Sorex_haydeni					extinct
	Sorex_hoyi	3.12352e+06	4.37862e+06	584664	604396	survivor	2.1728e+06
	Sorex_kansasensis					extinct
	Sorex_lacustris					extinct
	Sorex_leahyi					extinct
	Sorex_longirostris					extinct
	Sorex_megacephalus					extinct
	Sorex_megapalustris					extinct
	Sorex_meltoni					extinct
	Sorex_merriami		1.19039e+06			survivor	297597
	Sorex_monticolus	1.19344e+06	77767.8			survivor	317803
	Sorex_nanus		77767.8			survivor	19441.9
	Sorex_ornatus					extinct
	Sorex_palustris	3.36423e+06	4.13346e+06	1.00947e+06	1.35649e+06	survivor	2.46591e+06
	Sorex_powersi					extinct
	Sorex_pratensis					extinct
	Sorex_rexroadensis					extinct
	Sorex_sandersi					extinct
	Sorex_scottensis					extinct
	Sorex_sp.		4.14202e+06	263151	116941	survivor	1.13053e+06
	Sorex_taylori					extinct
	Sorex_tenellus					extinct
	Sorex_trowbridgii					extinct
	Sorex_vagrans	1.42483e+06	873392			survivor	574555
	Spermophilus_armatus		229244			survivor	57311
	Spermophilus_beecheyi					extinct
	Spermophilus_beldingi		852851			survivor	213213
	Spermophilus_bensoni					extinct
	Spermophilus_boothi					extinct
	Spermophilus_cochisei					extinct
	Spermophilus_columbianus	216189				survivor	54047.2
	Spermophilus_cragini					extinct
	Spermophilus_dotti					extinct
	Spermophilus_elegans					extinct
	Spermophilus_franklinii	482987	2.0931e+06		984674	survivor	890189
	Spermophilus_howelli					extinct
	Spermophilus_johnsoni					extinct
	Spermophilus_lateralis	1.5772e+06	2.23403e+06	69071.6	849538	survivor	1.18246e+06
	Spermophilus_leucurus					extinct
	Spermophilus_lorisrusselli					extinct
	Spermophilus_meadensis					extinct
	Spermophilus_meltoni					extinct
	Spermophilus_mexicanus		332443			survivor	83110.7
	Spermophilus_mohavensis					extinct
	Spermophilus_parryii	319010				survivor	79752.6
	Spermophilus_rexroadensis					extinct
	Spermophilus_richardsonii	687608	935563	270488	263661	survivor	539330
	Spermophilus_russelli					extinct
	Spermophilus_sp.	588905	6.216e+06	1.9892e+06	1.48364e+06	survivor	2.56943e+06
	Spermophilus_spilosoma	404975	1.28875e+06			survivor	423431
	Spermophilus_tereticaudus					extinct
	Spermophilus_townsendii		2.58131e+06		292763	survivor	718518
	Spermophilus_tridecemlineatus	2.01029e+06	6.07316e+06	1.78436e+06	512463	survivor	2.59507e+06
	Spermophilus_variegatus	2.48786e+06	2.09814e+06	1.79107e+06		survivor	1.59427e+06
	Spermophilus_washingtoni					extinct
	Spilogale_gracilis		1.49373e+06			survivor	373433
	Spilogale_putorius	5.99533e+06	4.19431e+06	1.80227e+06	2.43093e+06	survivor	3.60571e+06
	Spilogale_rexroadi					extinct
	Spilogale_sp.		1.52126e+06		488248	survivor	502377
	Stegomastodon_mirificus					extinct
	Stegomastodon_sp.					extinct
	Stockoceros_conklingi					extinct
	Stockoceros_onusrosagris					extinct
	Stockoceros_sp.					extinct
	Sus_scrofa	3.38665e+06	5.1495e+06			survivor	2.13404e+06
	Sylvilagus_aquaticus		2.43317e+06			survivor	608293
	Sylvilagus_audubonii	3.66513e+06	2.25831e+06			survivor	1.48086e+06
	Sylvilagus_bachmani	40820.8				survivor	10205.2
	Sylvilagus_bensonensis					extinct
	Sylvilagus_floridanus	6.66754e+06	6.52329e+06	1.32375e+06	1.40901e+06	survivor	3.9809e+06
	Sylvilagus_hibbardi					extinct
	Sylvilagus_leonensis					extinct
	Sylvilagus_nuttallii		3.27419e+06	2.39196e+06	425917	survivor	1.52302e+06
	Sylvilagus_palustris					extinct
	Sylvilagus_sp.	3.53965e+06	6.9344e+06	2.6146e+06	1.78234e+06	survivor	3.71775e+06
	Sylvilagus_transitionalis	30753.3	343472			survivor	93556.2
	Sylvilagus_variegatus					extinct
	Symmetrodontomys_simplicidens					extinct
	Synaptomys_cooperi	2.34869e+06	6.13309e+06	1.67455e+06	1.32085e+06	survivor	2.8693e+06
	Synaptomys_mimomiformis					extinct
	Synaptomys_rinkeri					extinct
	Synaptomys_sp.					extinct
	Tamias_amoenus	694431				survivor	173608
	Tamias_aristas					extinct
	Tamias_canipes					extinct
	Tamias_merriami					extinct
	Tamias_minimus	4.05596e+06				survivor	1.01399e+06
	Tamias_panamintinus					extinct
	Tamias_sp.		3.3115e+06	2.02098e+06	1.53509e+06	survivor	1.71689e+06
	Tamias_striatus	5.89878e+06	6.79495e+06	2.61226e+06	1.98548e+06	survivor	4.32287e+06
	Tamiasciurus_douglasii					extinct
	Tamiasciurus_hudsonicus	1.2165e+07	4.83977e+06	305564	623107	survivor	4.48335e+06
	Tamiasciurus_sp.					extinct
	Tanupolama_sp.					extinct
	Tapirus_californicus					extinct
	Tapirus_haysii					extinct
	Tapirus_merriami					extinct
	Tapirus_sp.		1.27801e+06	27402.8		survivor	326353
	Tapirus_veroensis		145574			survivor	36393.6
	Taxidea_taxus	6.83898e+06	8.32437e+06	2.06878e+06	2.0151e+06	survivor	4.81181e+06
	Tayassu_sp.					extinct
	Tayassu_tajacu					extinct
	Teleopternus_orientalis					extinct
	Tetrameryx_irvingtonensis					extinct
	Tetrameryx_knoxensis					extinct
	Tetrameryx_shuleri					extinct
	Tetrameryx_sp.					extinct
	Texoceros_guymonensis					extinct
	Thomomys_bottae	545598	2.54706e+06	447115	635219	survivor	1.04375e+06
	Thomomys_gidleyi					extinct
	Thomomys_mazama					extinct
	Thomomys_microdon					extinct
	Thomomys_monticola					extinct
	Thomomys_orientalis					extinct
	Thomomys_perpallidus					extinct
	Thomomys_scudderi					extinct
	Thomomys_sp.		2.76902e+06	2.15276e+06	363024	survivor	1.3212e+06
	Thomomys_talpoides	2.39847e+06	3.8323e+06	2.3418e+06	1.12418e+06	survivor	2.42419e+06
	Thomomys_townsendii		83197			survivor	20799.2
	Thomomys_umbrinus	886677	247490			survivor	283542
	Thomomys_vetus					extinct
	Titanotylopus_fricki					extinct
	Titanotylopus_sp.					extinct
	Titanotylopus_spatulus					extinct
	Torontoceros_hypogaeus					extinct
	Tremarctos_floridanus					extinct
	Trigonictis_cooki					extinct
	Trigonictis_macrodon					extinct
	Trigonictis_sp.					extinct
	Tyrannomys_harkseni					extinct
	Urocyon_cinereoargenteus	8.58059e+06	6.92207e+06	1.48247e+06	1.9266e+06	survivor	4.72793e+06
	Urocyon_littoralis					extinct
	Urocyon_progressus					extinct
	Urocyon_sp.					extinct
	Ursus_abstrusus					extinct
	Ursus_americanus	1.62064e+07	6.57417e+06	2.67447e+06	7.5665e+06	survivor	8.25538e+06
	Ursus_arctos	5.63937e+06	3.24625e+06	767554		survivor	2.41329e+06
	Ursus_maritimus	26230.3				survivor	6557.57
	Ursus_sp.	1.38016e+06	3.90911e+06			survivor	1.32232e+06
	Vulpes_macrotis		1.76132e+06			survivor	440329
	Vulpes_sp.		2.38726e+06		807767	survivor	798756
	Vulpes_velox	3.43863e+06	2.21704e+06		51914.9	survivor	1.4269e+06
	Vulpes_vulpes	9.81353e+06	7.93982e+06	2.02608e+06	3.45918e+06	survivor	5.80965e+06
	Zalophus_californicus					extinct
	Zapus_adamsi					extinct
	Zapus_burti					extinct
	Zapus_hudsonius	6.78589e+06	4.86639e+06	815764	38030.6	survivor	3.12652e+06
	Zapus_princeps	866710	459925			survivor	331659
	Zapus_rinkeri					extinct
	Zapus_sandersi					extinct
	Zapus_sp.					extinct
	Zapus_sykesae					extinct
	Agouti_paca	2.838e+06				survivor	709501
	Chaetodipus_fallax					extinct
	Dicrostonyx_richardsoni	26230.3				survivor	6557.57
	Didelphis_marsupialis	3.76788e+06				survivor	941970
	Marmota_canadensis					extinct
	nasua_nasua	1.28966e+06				survivor	322416
	Pecari_tajacu	674142				survivor	168535
	Synaptomys_borealis	3.3279e+06				survivor	831976
